# Supplementary material for: ctDNA detected by ddPCR reveals changes in tumour load in metastatic malignant melanoma treated with bevacizumab
Source: Sci Rep. 2019 Nov 25;9:17471. doi: 10.1038/s41598-019-53917-5 (PMC6877652; doi:10.1038/s41598-019-53917-5)
Supplement: Supplementary file 2 — Supplementary Table 1 [file 41598_2019_53917_MOESM2_ESM.xlsx]

## Sheet: Supplementary Table 1
Mutations detected by 419-gene panel
Pat_ID	#CHROM	POS	REF	ALT	FC	Type	Gene	Transcript	Exon	Nucleotide_change	Aminoacid_change	Depth_ref	Depth_alt	VAF
P14-1	chr01	27101420	C	T	nonsynonymous	SNV	ARID1A	NM_006015	exon18	c.C4702T	p.P1568S	64	32	0.3333
P14-1	chr09	21971036	C	A	nonsynonymous	SNV	CDKN2A	NM_000077	exon2	c.G322T	p.D108Y	137	83	0.3773
P14-1	chr03	41266137	C	T	nonsynonymous	SNV	CTNNB1	NM_001098209	exon3	c.C134T	p.S45F	124	51	0.2914
P14-1	chr16	89871774	G	A	nonsynonymous	SNV	FANCA	NM_000135	exon7	c.C623T	p.S208L	100	52	0.3421
P14-1	chr02	48132690	GGCT	G	nonframeshift	deletion	FBXO11	NM_001190274	exon1	c.167_169del	p.56_57del	31	4	0.1143
P14-1	chr13	93518689	G	A	stopgain	SNV	GPC5	NM_004466	exon8	c.G1716A	p.W572X	221	28	0.1124
P14-1	chr02	209113113	G	A	nonsynonymous	SNV	IDH1	NM_001282386	exon4	c.C394T	p.R132C	94	30	0.2419
P14-1	chr01	115256530	G	T	nonsynonymous	SNV	NRAS	NM_002524	exon3	c.C181A	p.Q61K	137	53	0.2789
P14-1	chr17	70120058	C	T	nonsynonymous	SNV	SOX9	NM_000346	exon3	c.C1060T	p.P354S	89	16	0.1524
P19-1	chrX	76912069	C	T	nonsynonymous	SNV	ATRX	NM_000489	exon13	-	p.E1399K	38	6	0.1364
P19-1	chr07	140453136	A	T	nonsynonymous	SNV	BRAF	NM_004333	exon15	c.T1799A	p.V600E	198	80	0.2878
P19-1	chr17	41209130	T	G	nonsynonymous	SNV	BRCA1	NM_007300	exon20	-	p.D1760A	83	3	0.0349
P19-1	chr7	2959007	G	A	stopgain	SNV	CARD11	NM_032415	exon18	-	p.R837X	27	6	0.1818
P19-1	chr8	139617008	TCTCC	T	frameshift	deletion	COL22A1	NM_152888	exon59	c.4105_4108del	p.G1369fs*5	82	7	0.0787
P19-1	chr03	134898778	G	C	nonsynonymous	SNV	EPHB1	NM_004441	exon10	c.G1836C	p.K612N	132	15	0.102
P26-1	chr05	112174000	CAG	C	frameshift	deletion	APC	NM_001127511	exon14	c.2656_2657del	p.R886fs	180	75	0.2941
P26-1	chr07	140453136	A	T	nonsynonymous	SNV	BRAF	NM_004333	exon15	c.T1799A	p.V600E	185	104	0.3599
P26-1	chr12	31242358	G	A	nonsynonymous	SNV	DDX11	NM_001257144	exon8	c.G814A	p.V272M	33	4	0.1081
P26-1	chr12	31242362	A	G	nonsynonymous	SNV	DDX11	NM_001257144	exon8	c.A818G	p.K273R	34	5	0.1282
P26-1	chr12	56492342	G	A	nonsynonymous	SNV	ERBB3	NM_001982	exon22	c.G2675A	p.S892N	42	31	0.4247
P26-1	chrX	53223787	CCA	C	frameshift	deletion	KDM5C	NM_001146702	exon21	c.3369_3370del	p.C1123fs	47	63	0.5727
P26-1	chrX	53223789	A	C	nonsynonymous	SNV	KDM5C	NM_001146702	exon21	c.T3369G	p.C1123W	37	11	0.2292
P26-1	chr04	55976649	GTC	G	frameshift	deletion	KDR	NM_002253	exon9	c.1174_1175del	p.D392fs	397	175	0.3059
P26-1	chr07	151878556	G	A	nonsynonymous	SNV	KMT2C	NM_170606	exon36	c.C6389T	p.P2130L	172	120	0.411
P26-1	chr06	117710606	G	A	nonsynonymous	SNV	ROS1	NM_002944	exon12	c.C1666T	p.P556S	50	79	0.6124
P26-1	chr19	11135075	G	C	nonsynonymous	SNV	SMARCA4	NM_001128845	exon20	c.G3042C	p.K1014N	52	34	0.3953
P26-1	chr07	128850931	CTG	C	frameshift	deletion	SMO	NM_005631	exon10	c.1779_1780del	p.T593fs	67	34	0.3366
P26-1	chr19	1226528	CAG	C	frameshift	deletion	STK11	NM_000455	exon9	c.1185_1186del	p.T395fs	50	15	0.2308
P26-1	chrX	41000295	CCA	C	frameshift	deletion	USP9X	NM_001039590	exon8	c.848_849del	p.P283fs	26	49	0.6533
P31-1	chr5	112173348	A	G	nonsynonymous	SNV	APC	NM_000038	exon16	c.A2057G	p.N686S	241	15	0.0586
P31-1	chr07	140453136	A	T	nonsynonymous	SNV	BRAF	NM_004333	exon15	c.T1799A	p.V600E	314	64	0.1693
P31-1	chr7	2985591	C	T	nonsynonymous	Splice site acceptor	CARD11	NM_032415	-	-	-	233	27	0.1038
P31-1	chr19	33792754	GGGC	G	nonframeshift	deletion	CEBPA	NM_004364	exon1	c.564_566del	p.188_189del	69	8	0.1039
P31-1	chr02	102446005	G	A	nonsynonymous	SNV	MAP4K4	NM_001242559	exon6	c.G457A	p.D153N	191	25	0.1152
P31-1	chr18	47363917	A	G	nonsynonymous	SNV	MYO5B	NM_001080467	exon37	c.T5108C	p.V1703A	107	12	0.1008
P31-1	chr17	78914302	G	A	nonsynonymous	SNV	RPTOR	NM_001163034	exon21	c.G2452A	p.E818K	51	7	0.1207
P31-1	chr09	27197544	C	T	nonsynonymous	SNV	TEK	NM_001290078	exon10	c.C1415T	p.T472I	174	27	0.1343
P32-1	chr12	46285657	G	T	stopgain	SNV	ARID2	NM_152641	exon17	c.G5017T	p.E1673X	108	148	0.5781
P32-1	chr07	55249119	A	G	nonsynonymous	SNV	EGFR	NM_005228	exon20	c.A2417G	p.K806R	193	35	0.1528
P32-1	chr11	76261161	C	T	nonsynonymous	SNV	EMSY	NM_001300943	exon21	c.C3943T	p.P1315S	71	24	0.2526
P32-1	chr07	142562067	C	T	nonsynonymous	SNV	EPHB6	NM_004445	exon4	c.C509T	p.S170F	316	97	0.2349
P32-1	chr05	180057594	C	T	nonsynonymous	SNV	FLT4	NM_002020	exon3	c.G361A	p.E121K	190	80	0.2963
P32-1	chr20	57415795	G	A	nonsynonymous	SNV	GNAS	NM_016592	exon1	c.G634A	p.E212K	215	50	0.1887
P32-1	chr10	87614323	G	A	nonsynonymous	SNV	GRID1	NM_017551	exon8	c.C1163T	p.S388L	85	36	0.2975
P32-1	chr03	159710847	C	T	nonsynonymous	SNV	IL12A	NM_000882	exon3	c.C313T	p.H105Y	131	38	0.2249
P32-1	chr05	35860993	C	T	nonsynonymous	SNV	IL7R	NM_002185	exon2	c.C122T	p.S41L	163	69	0.2974
P32-1	chr12	49427530	C	T	nonsynonymous	SNV	KMT2D	NM_003482	exon39	c.G10958A	p.G3653E	77	120	0.6091
P32-1	chr08	71044212	C	T	nonsynonymous	SNV	NCOA2	NM_006540	exon16	c.G3184A	p.D1062N	20	36	0.6429
P32-1	chr06	32187513	G	C	nonsynonymous	SNV	NOTCH4	NM_004557	exon8	c.C1366G	p.P456A	95	30	0.24
P32-1	chr01	115256530	G	T	nonsynonymous	SNV	NRAS	NM_002524	exon3	c.C181A	p.Q61K	140	302	0.6833
P38-1	chr12	31242358	G	A	nonsynonymous	SNV	DDX11	NM_001257144	exon8	c.G814A	p.V272M	16	7	0.3043
P38-1	chr12	31242362	A	G	nonsynonymous	SNV	DDX11	NM_001257144	exon8	c.A818G	p.K273R	16	7	0.3043
P41-1	chr18	47363095	G	T	nonsynonymous	SNV	MYO5B	NM_001080467	exon38	c.C5299A	p.L1767I	42	5	0.1064
P41-1	chr20	46279822	CA	AT	nonsynonymous	SNV	NCOA3	NM_001174088	exon20	c.CA3721_3722AT	p.Q1241M	41	6	0.1277
P41-1	chr01	115258747	C	A	nonsynonymous	SNV	NRAS	NM_002524	exon2	c.G35T	p.G12V	177	25	0.1238
P41-1	chr16	11348924	C	T	nonsynonymous	SNV	SOCS1	NM_003745	exon2	c.G412A	p.D138N	120	14	0.1045
P42-1	chr08	144511982	G	C	nonsynonymous	SNV	MAFA	NM_201589	exon1	c.C595G	p.H199D	46	8	0.1481
P42-1	chr03	52588748	G	T	nonsynonymous	SNV	PBRM1	NM_018313	exon27	c.C4280A	p.P1427Q	34	4	0.1053
P44-1	chr07	140481408	G	A	nonsynonymous	SNV	BRAF	NM_004333	exon11	c.C1400T	p.S467L	158	89	0.3603
P44-1	chr17	59761133	G	A	nonsynonymous	SNV	BRIP1	NM_032043	exon20	c.C3274T	p.P1092S	179	108	0.3763
P44-1	chr11	76261003	C	T	nonsynonymous	SNV	EMSY	NM_001300943	exon21	c.C3785T	p.P1262L	54	42	0.4375
P44-1	chr04	46099287	C	T	nonsynonymous	SNV	GABRG1	NM_173536	exon2	c.G184A	p.G62R	145	58	0.2857
P44-1	chr20	44644934	C	T	nonsynonymous	SNV	MMP9	NM_004994	exon13	c.C2051T	p.S684F	106	51	0.3248
P44-1	chr19	15302879	C	T	nonsynonymous	SNV	NOTCH3	NM_000435	exon4	c.G571A	p.G191R	46	22	0.3235
P44-1	chr01	115256529	T	C	nonsynonymous	SNV	NRAS	NM_002524	exon3	c.A182G	p.Q61R	118	55	0.3179
P44-1	chr05	23526608	G	A	nonsynonymous	SNV	PRDM9	NM_001310214	exon11	c.G1411A	p.E471K	184	125	0.4045
P44-1	chr05	23527031	G	A	nonsynonymous	SNV	PRDM9	NM_001310214	exon11	c.G1834A	p.E612K	361	159	0.3052
P44-1	chr17	38499044	C	T	nonsynonymous	SNV	RARA	NM_001024809	exon1	c.C88T	p.P30S	109	63	0.3663
P44-1	chr03	78711165	G	A	nonsynonymous	SNV	ROBO1	NM_001145845	exon14	c.C1958T	p.S653F	106	47	0.3072
P44-1	chr14	76447228	C	G	nonsynonymous	SNV	TGFB3	NM_003239	exon1	c.G9C	p.M3I	58	30	0.3371
P46-1	chr08	108315482	G	A	nonsynonymous	SNV	ANGPT1	NM_001314051	exon4	c.C322T	p.P108S	74	62	0.4559
P46-1	chr06	157431654	C	T	nonsynonymous	SNV	ARID1B	NM_017519	exon6	c.C2291T	p.S764F	76	45	0.3719
P46-1	chr07	140453136	A	T	nonsynonymous	SNV	BRAF	NM_004333	exon15	c.T1799A	p.V600E	31	150	0.8287
P46-1	chr07	2946384	G	A	nonsynonymous	SNV	CARD11	NM_032415	exon25	c.C3353T	p.A1118V	42	19	0.3115
P46-1	chr19	30313189	C	T	nonsynonymous	SNV	CCNE1	NM_001238	exon10	c.C883T	p.P295S	70	53	0.4309
P46-1	chr19	42799119	C	T	nonsynonymous	SNV	CIC	NM_015125	exon20	c.C4603T	p.L1535F	26	26	0.5
P46-1	chr02	25464525	G	A	nonsynonymous	SNV	DNMT3A	NM_153759	exon13	c.C1421T	p.S474L	56	21	0.2727
P46-1	chr03	96706657	C	T	nonsynonymous	SNV	EPHA6	NM_001080448	exon3	c.C934T	p.P312S	168	128	0.4324
P46-1	chr02	48040962	C	T	nonsynonymous	SNV	FBXO11	NM_001190274	exon17	c.G2051A	p.G684E	74	52	0.4127
P46-1	chrX	15371214	C	T	nonsynonymous	SNV	FIGF	NM_004469	exon5	c.G718A	p.E240K	5	54	0.9153
P46-1	chr13	28891717	C	T	nonsynonymous	SNV	FLT1	NM_002019	exon25	c.G3304A	p.G1102R	36	27	0.4286
P46-1	chr15	99251108	C	T	nonsynonymous	SNV	IGF1R	NM_000875	exon2	c.C412T	p.R138W	90	63	0.4118
P46-1	chr11	118375518	G	A	nonsynonymous	SNV	KMT2A	NM_001197104	exon27	c.G8911A	p.A2971T	86	67	0.4379
P46-1	chr07	151919751	A	G	nonsynonymous	SNV	KMT2C	NM_170606	exon21	c.T3340C	p.C1114R	41	7	0.1458
P46-1	chr22	30640038	C	T	nonsynonymous	SNV	LIF	NM_001257135	exon2	c.G32A	p.G11E	25	14	0.359
P46-1	chr08	90982769	G	A	nonsynonymous	SNV	NBN	NM_002485	exon7	c.C719T	p.S240F	67	47	0.4123
P46-1	chr05	23522795	G	A	nonsynonymous	SNV	PRDM9	NM_001310214	exon8	c.G683A	p.S228N	46	20	0.303
P46-1	chr08	68981361	T	C	nonsynonymous	SNV	PREX2	NM_024870	exon12	c.T1433C	p.V478A	74	35	0.3211
P46-1	chr10	43597849	C	T	nonsynonymous	SNV	RET	NM_020630	exon3	c.C397T	p.R133C	111	70	0.3867
P46-1	chr04	20618587	G	A	nonsynonymous	SNV	SLIT2	NM_001289135	exon34	c.G3890A	p.G1297E	40	35	0.4667
P46-1	chr15	67457264	C	T	nonsynonymous	SNV	SMAD3	NM_001145103	exon2	c.C106T	p.R36W	53	37	0.4111
P51-1	chr02	60689259	G	A	nonsynonymous	SNV	BCL11A	NM_018014	exon4	c.C788T	p.P263L	193	64	0.249
P51-1	chr07	140453136	A	T	nonsynonymous	SNV	BRAF	NM_004333	exon15	c.T1799A	p.V600E	149	212	0.5873
P51-1	chr19	42793358	C	G	nonsynonymous	SNV	CIC	NM_015125	exon8	c.C1160G	p.S387C	98	132	0.5739
P51-1	chr19	42793474	TC	T	frameshift	deletion	CIC	NM_015125	exon8	c.1277delC	p.S426fs	118	141	0.5444
P51-1	chr19	42793475	C	T	nonsynonymous	SNV	CIC	NM_015125	exon8	c.C1277T	p.S426F	97	14	0.1261
P51-1	chr19	42793477	C	A	nonsynonymous	SNV	CIC	NM_015125	exon8	c.C1279A	p.Q427K	99	152	0.6056
P51-1	chr03	178952085	A	T	nonsynonymous	SNV	PIK3CA	NM_006218	exon21	c.A3140T	p.H1047L	124	36	0.225
P53-1	chrX	47426815	G	A	nonsynonymous	SNV	ARAF	NM_001654	exon10	c.G1060A	p.E354K	87	15	0.1471
P53-1	chrX	76938212	C	T	nonsynonymous	SNV	ATRX	NM_138270	exon8	c.G2422A	p.D808N	132	15	0.102
P53-1	chr09	21974679	G	A	stopgain	SNV	CDKN2A	NM_000077	exon1	c.C148T	p.Q50X	79	9	0.1023
P53-1	chr03	96706639	C	T	nonsynonymous	SNV	EPHA6	NM_001080448	exon3	c.C916T	p.R306C	139	18	0.1139
P53-1	chr02	212426678	C	T	nonsynonymous	SNV	ERBB4	NM_001042599	exon20	c.G2437A	p.D813N	95	14	0.1284
P53-1	chr07	27148134	C	T	nonsynonymous	SNV	HOXA3	NM_030661	exon3	c.G732A	p.M244I	153	23	0.1307
P53-1	chr02	113593184	C	T	nonsynonymous	SNV	IL1B	NM_000576	exon3	c.G58A	p.D20N	109	16	0.128
P53-1	chr07	116435763	C	T	nonsynonymous	SNV	MET	NM_000245	exon20	c.C3853T	p.P1285S	86	13	0.1313
P53-1	chr01	115256530	G	T	nonsynonymous	SNV	NRAS	NM_002524	exon3	c.C181A	p.Q61K	82	14	0.1458
P53-1	chrX	110406893	G	A	nonsynonymous	SNV	PAK3	NM_001128167	exon7	c.G704A	p.R235K	67	9	0.1154
P53-1	chr01	45295593	C	T	nonsynonymous	SNV	PTCH2	NM_001166292	exon7	c.G923A	p.G308E	35	18	0.3396
P53-1	chr01	154942849	C	T	nonsynonymous	SNV	SHC1	NM_001130040	exon1	c.G154A	p.D52N	128	40	0.2353
P57-1	chr07	2984104	C	T	nonsynonymous	SNV	CARD11	NM_032415	exon5	c.G426A	p.M142I	126	24	0.16
P57-1	chrX	41202539	C	T	nonsynonymous	SNV	DDX3X	NM_001193417	exon6	c.C566T	p.P189L	59	9	0.1324
P57-1	chr07	151919751	A	G	nonsynonymous	SNV	KMT2C	NM_170606	exon21	c.T3340C	p.C1114R	49	6	0.1091
P57-1	chr01	115256530	G	T	nonsynonymous	SNV	NRAS	NM_002524	exon3	c.C181A	p.Q61K	132	42	0.2414
P57-1	chr22	24175835	ACT	A	frameshift	deletion	SMARCB1	NM_001007468	exon8	c.1037_1038del	p.T346fs	226	37	0.1407
P60-1	chr19	8438589	G	A	nonsynonymous	SNV	ANGPTL4	NM_001039667	exon6	c.G926A	p.G309E	13	9	0.4091
P60-1	chr03	142180904	C	T	nonsynonymous	SNV	ATR	NM_001184	exon42	c.G7070A	p.R2357K	166	41	0.1981
P60-1	chr08	139729102	CC	TT	nonsynonymous	SNV	COL22A1	NM_152888	exon28	c.GG2365_2366AA	p.G789K	136	68	0.3333
P60-1	chr03	89391038	G	A	stopgain	SNV	EPHA3	NM_005233	exon5	c.G1104A	p.W368X	184	139	0.4303
P60-1	chr14	38060661	G	A	nonsynonymous	SNV	FOXA1	NM_004496	exon2	c.C1328T	p.S443L	204	123	0.3761
P60-1	chr04	46043081	G	A	nonsynonymous	SNV	GABRG1	NM_173536	exon9	c.C1322T	p.S441F	326	57	0.1488
P60-1	chr13	110438246	C	T	nonsynonymous	SNV	IRS2	NM_003749	exon1	c.G155A	p.G52E	273	85	0.2374
P60-1	chr19	4117569	T	C	nonsynonymous	SNV	MAP2K2	NM_030662	exon2	c.A151G	p.K51E	64	37	0.3663
P60-1	chr20	46279814	TGCAGCAGCA	T	nonframeshift	deletion	NCOA3	NM_001174087	exon20	c.3738_3746del	p.1246_1249del	89	14	0.1359
P60-1	chr01	115256529	T	A	nonsynonymous	SNV	NRAS	NM_002524	exon3	c.A182T	p.Q61L	139	89	0.3904
P60-1	chr19	52709255	C	A	nonsynonymous	SNV	PPP2R1A	NM_014225	exon3	c.C209A	p.A70E	53	10	0.1587
P60-1	chr08	69011978	C	G	nonsynonymous	SNV	PREX2	NM_024870	exon23	c.C2615G	p.S872C	277	68	0.1971
P60-1	chr19	54393001	C	T	nonsynonymous	SNV	PRKCG	NM_001316329	exon4	c.C395T	p.S132F	43	10	0.1887
P60-1	chr01	3643683	G	A	nonsynonymous	SNV	TP73	NM_001126240	exon5	c.G590A	p.G197E	76	48	0.3871
P61-1	chr13	92345753	G	A	nonsynonymous	SNV	GPC5	NM_004466	exon3	c.G638A	p.G213E	201	26	0.1145
P61-1	chr13	92380786	G	A	nonsynonymous	SNV	GPC5	NM_004466	exon4	c.G1021A	p.V341I	170	22	0.1146
P61-1	chr13	110435304	G	A	nonsynonymous	SNV	IRS2	NM_003749	exon1	c.C3097T	p.P1033S	304	47	0.1339
P61-1	chr07	151919751	A	G	nonsynonymous	SNV	KMT2C	NM_170606	exon21	c.T3340C	p.C1114R	73	14	0.1609
P61-1	chr03	151094638	G	A	nonsynonymous	SNV	MED12L	NM_053002	exon27	c.G3999A	p.M1333I	127	15	0.1056
P61-1	chr01	115256529	T	C	nonsynonymous	SNV	NRAS	NM_002524	exon3	c.A182G	p.Q61R	165	90	0.3529
P61-1	chr11	55579712	C	T	nonsynonymous	SNV	OR5L1	NM_001004738	exon1	c.C770T	p.S257F	202	28	0.1217
P61-1	chr09	36966647	C	T	nonsynonymous	SNV	PAX5	NM_001280551	exon5	c.G355A	p.D119N	123	18	0.1277
P61-1	chr05	23522908	G	A	nonsynonymous	SNV	PRDM9	NM_001310214	exon8	c.G796A	p.D266N	64	18	0.2195
P61-1	chr06	117710935	G	A	nonsynonymous	SNV	ROS1	NM_002944	exon12	c.C1337T	p.A446V	160	26	0.1398
P61-1	chr15	67462915	C	T	nonsynonymous	SNV	SMAD3	NM_001145104	exon3	c.C46T	p.P16S	137	21	0.1329
P61-1	chr12	115112371	G	A	nonsynonymous	SNV	TBX3	NM_005996	exon6	c.C1309T	p.P437S	148	18	0.1084
P61-1	chr09	27197433	C	T	nonsynonymous	SNV	TEK	NM_001290078	exon10	c.C1304T	p.S435F	222	41	0.1559
P62-1	chr07	140453136	A	T	nonsynonymous	SNV	BRAF	NM_004333	exon15	c.T1799A	p.V600E	164	28	0.1458
P62-1	chrX	15381416	C	T	nonsynonymous	SNV	FIGF	NM_004469	exon2	c.G116A	p.R39Q	34	12	0.2609
P62-1	chr11	118373640	G	A	nonsynonymous	SNV	KMT2A	NM_001197104	exon27	c.G7033A	p.E2345K	142	21	0.128
P62-1	chr12	49444746	GG	AA	nonsynonymous	SNV	KMT2D	NM_003482	exon10	c.CC2719_2720TT	p.P907F	177	25	0.1232
P64-1	chr09	21971017	G	A	nonsynonymous	SNV	CDKN2A	NM_000077	exon2	c.C341T	p.P114L	178	61	0.2552
P64-1	chrX	41205842	C	T	nonsynonymous	SNV	DDX3X	NM_001193417	exon13	c.C1534T	p.R512C	39	25	0.3906
P64-1	chr05	180048764	C	T	nonsynonymous	SNV	FLT4	NM_002020	exon13	c.G1798A	p.D600N	263	61	0.1883
P64-1	chr20	57429710	G	A	nonsynonymous	SNV	GNAS	NM_080425	exon1	c.G1390A	p.D464N	169	39	0.1875
P64-1	chr17	37899176	G	A	nonsynonymous	SNV	GRB7	NM_001030002	exon4	c.G332A	p.G111E	119	27	0.1849
P64-1	chr11	106680738	C	T	nonsynonymous	SNV	GUCY1A2	NM_000855	exon5	c.G1673A	p.G558E	111	16	0.126
P64-1	chr07	81339487	C	T	nonsynonymous	SNV	HGF	NM_000601	exon13	c.G1517A	p.G506E	107	39	0.2671
P64-1	chr07	151877126	G	A	nonsynonymous	SNV	KMT2C	NM_170606	exon37	c.C7235T	p.P2412L	128	43	0.2515
P64-1	chr01	115256530	G	T	nonsynonymous	SNV	NRAS	NM_002524	exon3	c.C181A	p.Q61K	125	50	0.2857
P64-1	chr16	71715778	G	A	nonsynonymous	SNV	PHLPP2	NM_001289003	exon6	c.C766T	p.L256F	95	12	0.1121
P64-1	chr07	6426892	C	T	nonsynonymous	SNV	RAC1	NM_006908	exon2	c.C85T	p.P29S	109	30	0.2158
P64-1	chr17	78811795	C	T	nonsynonymous	SNV	RPTOR	NM_001163034	exon10	c.C1210T	p.R404W	70	21	0.2308
P64-1	chr03	47125790	C	T	stopgain	SNV	SETD2	NM_014159	exon12	c.G5480A	p.W1827X	135	23	0.1456
P64-1	chr17	7577559	G	A	nonsynonymous	SNV	TP53	NM_000546	exon7	c.C722T	p.S241F	182	25	0.1208
P64-1	chr14	81563018	G	A	nonsynonymous	SNV	TSHR	NM_000369	exon7	c.G581A	p.G194E	89	28	0.2373
P65-1	chr12	46244658	CC	TA	nonsynonymous	SNV	ARID2	NM_152641	exon15	c.CC2752_2753TA	p.P918X	143	248	0.6343
P65-1	chr07	55210999	C	T	nonsynonymous	SNV	EGFR	NM_005228	exon3	c.C242T	p.T81I	123	18	0.1277
P65-1	chr03	134670237	G	A	nonsynonymous	SNV	EPHB1	NM_004441	exon3	c.G148A	p.E50K	107	58	0.3494
P65-1	chr10	123298148	C	T	nonsynonymous	SNV	FGFR2	NM_001144916	exon3	c.G361A	p.E121K	77	29	0.2736
P65-1	chr10	87482893	C	T	nonsynonymous	SNV	GRID1	NM_017551	exon12	c.G1864A	p.E622K	73	28	0.2772
P65-1	chr02	113539352	G	A	stopgain	SNV	IL1A	NM_000575	exon4	c.C148T	p.Q50X	88	62	0.4133
P65-1	chr05	35871164	C	T	nonsynonymous	SNV	IL7R	NM_002185	exon4	c.C386T	p.P129L	21	47	0.6912
P65-1	chrX	44938496	C	T	nonsynonymous	SNV	KDM6A	NM_001291418	exon18	c.C2807T	p.T936I	93	46	0.3309
P65-1	chr11	118367080	A	G	nonsynonymous	SNV	KMT2A	NM_001197104	exon20	c.A5662G	p.N1888D	75	25	0.25
P65-1	chr03	185167694	T	A	nonsynonymous	SNV	MAP3K13	NM_001242317	exon5	c.T396A	p.F132L	59	40	0.404
P65-1	chr01	43814539	G	A	nonsynonymous	SNV	MPL	NM_005373	exon9	c.G1334A	p.R445Q	16	19	0.5429
P65-1	chr01	115256529	T	C	nonsynonymous	SNV	NRAS	NM_002524	exon3	c.A182G	p.Q61R	134	106	0.4417
P65-1	chr19	54409616	GG	AA	nonsynonymous	SNV	PRKCG	NM_001316329	exon17	c.GG1810_1811AA	p.G604K	66	17	0.2048
P65-1	chr03	77651621	G	A	nonsynonymous	SNV	ROBO2	NM_002942	exon20	c.G3115A	p.D1039N	165	113	0.4065
P65-1	chr06	138200245	C	T	nonsynonymous	SNV	TNFAIP3	NM_001270507	exon7	c.C1663T	p.L555F	141	101	0.4174
P66-1	chr08	108315580	C	T	nonsynonymous	SNV	ANGPT1	NM_001314051	exon4	c.G224A	p.G75E	155	67	0.3018
P66-1	chr05	112175426	G	T	stopgain	SNV	APC	NM_001127511	exon14	c.G4081T	p.E1361X	98	66	0.4024
P66-1	chr07	140453136	A	T	nonsynonymous	SNV	BRAF	NM_004333	exon15	c.T1799A	p.V600E	246	74	0.2313
P66-1	chr19	40321380	G	A	nonsynonymous	SNV	DYRK1B	NM_004714	exon3	c.C107T	p.A36V	80	30	0.2727
P66-1	chr12	132472340	C	T	nonsynonymous	SNV	EP400	NM_015409	exon7	c.C2314T	p.P772S	62	21	0.253
P66-1	chr05	180048673	C	T	nonsynonymous	SNV	FLT4	NM_002020	exon13	c.G1889A	p.G630E	198	90	0.3125
P66-1	chr01	65335115	G	A	nonsynonymous	SNV	JAK1	NM_002227	exon6	c.C526T	p.P176S	154	45	0.2261
P66-1	chrX	53222677	C	T	stopgain	SNV	KDM5C	NM_001282622	exon25	c.G4256A	p.W1419X	73	52	0.416
P66-1	chr11	118354979	A	G	nonsynonymous	SNV	KMT2A	NM_001197104	exon9	c.A4168G	p.K1390E	58	31	0.3483
P66-1	chr03	151095885	G	A	nonsynonymous	SNV	MED12L	NM_053002	exon29	c.G4297A	p.A1433T	141	47	0.25
P66-1	chr10	26462593	G	A	nonsynonymous	SNV	MYO3A	NM_017433	exon30	c.G3400A	p.E1134K	41	18	0.3051
P66-1	chr17	29553550	C	T	nonsynonymous	SNV	NF1	NM_000267	exon18	c.C2099T	p.T700I	147	62	0.2967
P66-1	chr01	120464917	G	C	nonsynonymous	SNV	NOTCH2	NM_024408	exon28	c.C5155G	p.R1719G	154	52	0.2524
P66-1	chrX	110366401	G	A	nonsynonymous	SNV	PAK3	NM_001128168	exon1	c.G70A	p.D24N	124	66	0.3474
P66-1	chr17	78857678	G	A	nonsynonymous	SNV	RPTOR	NM_020761	exon16	c.G1748A	p.R583K	179	80	0.3077
P66-1	chr20	36031684	G	A	nonsynonymous	SNV	SRC	NM_005417	exon14	c.G1513A	p.E505K	153	57	0.2714
P66-1	chrX	79279605	CC	TT	nonsynonymous	SNV	TBX22	NM_001303475	exon2	c.CC40_41TT	p.P14L	100	54	0.3506
P69-1	chr20	31024926	G	A	nonsynonymous	SNV	ASXL1	NM_015338	exon12	c.G4411A	p.V1471M	150	101	0.4024
P69-1	chr11	108098419	G	A	nonsynonymous	SNV	ATM	NM_000051	exon2	c.G68A	p.R23Q	62	75	0.5474
P69-1	chr07	140453136	A	T	nonsynonymous	SNV	BRAF	NM_004333	exon15	c.T1799A	p.V600E	195	329	0.6279
P69-1	chr14	95570246	T	C	nonsynonymous	SNV	DICER1	NM_001195573	exon20	c.A3487G	p.K1163E	221	66	0.23
P69-1	chr14	62207609	T	A	nonsynonymous	SNV	HIF1A	NM_001243084	exon12	c.T1868A	p.V623D	152	74	0.3274
P69-1	chr09	87570283	C	T	stopgain	SNV	NTRK2	NM_001018064	exon15	c.C1975T	p.Q659X	85	56	0.3972
P69-1	chr01	186276722	T	C	nonsynonymous	SNV	PRG4	NM_001127709	exon5	c.T1592C	p.L531P	136	19	0.1218
P69-1	chr17	7578395	G	A	nonsynonymous	SNV	TP53	NM_000546	exon5	c.C535T	p.H179Y	60	177	0.7468
P70-1	chrX	76937699	C	T	nonsynonymous	SNV	ATRX	NM_138270	exon8	c.G2935A	p.E979K	184	44	0.193
P70-1	chr15	80260019	G	A	nonsynonymous	SNV	BCL2A1	NM_001114735	exon2	c.C436T	p.H146Y	90	47	0.3431
P70-1	chr07	140453136	A	T	nonsynonymous	SNV	BRAF	NM_004333	exon15	c.T1799A	p.V600E	198	94	0.3219
P70-1	chr16	66436650	T	A	nonsynonymous	SNV	CDH5	NM_001795	exon12	c.T1933A	p.Y645N	213	111	0.3426
P70-1	chr09	21970945	C	T	nonsynonymous	SNV	CDKN2A	NM_000077	exon2	c.G413A	p.R138K	63	30	0.3226
P70-1	chr03	138665093	C	T	nonsynonymous	SNV	FOXL2	NM_023067	exon1	c.G472A	p.A158T	192	54	0.2195
P70-1	chr22	30639869	T	C	nonsynonymous	SNV	LIF	NM_002309	exon3	c.A380G	p.N127S	101	49	0.3267
P70-1	chr08	68992820	G	T	nonsynonymous	SNV	PREX2	NM_024870	exon16	c.G1785T	p.L595F	203	37	0.1542
P70-1	chr06	117715350	C	T	nonsynonymous	SNV	ROS1	NM_002944	exon10	c.G1139A	p.R380K	55	60	0.5217
P70-1	chr17	7579716	G	A	nonsynonymous	SNV	TP53	NM_000546	exon3	c.C80T	p.P27L	18	18	0.5
VAF or read depth below cut-off filter
