# Supplementary material for: ctDNA detected by ddPCR reveals changes in tumour load in metastatic malignant melanoma treated with bevacizumab
Source: Sci Rep. 2019 Nov 25;9:17471. doi: 10.1038/s41598-019-53917-5 (PMC6877652; doi:10.1038/s41598-019-53917-5)
Supplement: Supplementary file 3 — Supplementary Table 2 [file 41598_2019_53917_MOESM3_ESM.xlsx]

## Sheet: Supplementary Table 2
Mutations in angiogenesis-associated genes
RECIST	PFS (days)	Pat_ID	#CHROM	POS	REF	ALT	FC	Type	Gene	Transcript	Exon	Nucleotide_change	Aminoacid_change	VAF
CR	3579	31-biopsy	chr09	27197544	C	T	nonsynonymous	SNV	TEK	NM_001290078	exon10	c.C1415T	p.T472I	0.1343
CR	2603	70-biopsy	chr22	30639869	T	C	nonsynonymous	SNV	LIF	NM_002309	exon3	c.A380G	p.N127S	0.3267
PR	1280	60-biopsy	chr19	8438589	G	A	nonsynonymous	SNV	ANGPTL4	NM_001039667	exon6	c.G926A	p.G309E	0.4091
PR	497	26-biopsy	chr04	55976649	GTC	G	frameshift	deletion	KDR	NM_002253	exon9	c.1174_1175del	p.D392fs	0.3059
PR	820	61-biopsy	chr09	27197433	C	T	nonsynonymous	SNV	TEK	NM_001290078	exon10	c.C1304T	p.S435F	0.1559
PD	111	69-biopsy	chr14	62207609	T	A	nonsynonymous	SNV	HIF1A	NM_001243084	exon12	c.T1868A	p.V623D	0.3274
PD	109	44-biopsy	chr20	44644934	C	T	nonsynonymous	SNV	MMP9	NM_004994	exon13	c.C2051T	p.S684F	0.3248
			chr14	76447228	C	G	nonsynonymous	SNV	TGFB3	NM_003239	exon1	c.G9C	p.M3I	0.3371
PD	76	53-biopsy	chr02	113593184	C	T	nonsynonymous	SNV	IL1B	NM_000576	exon3	c.G58A	p.D20N	0.128
PD	54	62-biopsy	chrX	15381416	C	T	nonsynonymous	SNV	FIGF	NM_004469	exon2	c.G116A	p.R39Q	0.2609
PD	55	32-biopsy	chr07	55249119	A	G	nonsynonymous	SNV	EGFR	NM_005228	exon20	c.A2417G	p.K806R	0.1528
			chr05	180057594	C	T	nonsynonymous	SNV	FLT4	NM_002020	exon3	c.G361A	p.E121K	0.2963
			chr03	159710847	C	T	nonsynonymous	SNV	IL12A	NM_000882	exon3	c.C313T	p.H105Y	0.2249
PD	54	65-biopsy	chr07	55210999	C	T	nonsynonymous	SNV	EGFR	NM_005228	exon3	c.C242T	p.T81I	0.1277
			chr10	123298148	C	T	nonsynonymous	SNV	FGFR2	NM_001144916	exon3	c.G361A	p.E121K	0.2772
			chr02	113539352	G	A	stopgain	SNV	IL1A	NM_000575	exon4	c.C148T	p.Q50X	0.4133
PD	54	66-biopsy	chr08	108315580	C	T	nonsynonymous	SNV	ANGPT1	NM_001314051	exon4	c.G224A	p.G75E	0.3018
			chr05	180048673	C	T	nonsynonymous	SNV	FLT4	NM_002020	exon13	c.G1889A	p.G630E	0.3125
PD	41	46-biopsy	chr08	108315482	G	A	nonsynonymous	SNV	ANGPT1	NM_001314051	exon4	c.C322T	p.P108S	0.4559
			chrX	15371214	C	T	nonsynonymous	SNV	FIGF	NM_004469	exon5	c.G718A	p.E240K	0.9153
			chr13	28891717	C	T	nonsynonymous	SNV	FLT1	NM_002019	exon25	c.G3304A	p.G1102R	0.4286
			chr22	30640038	C	T	nonsynonymous	SNV	LIF	NM_001257135	exon2	c.G32A	p.G11E	0.359
PD	28	64-biopsy	chr05	180048764	C	T	nonsynonymous	SNV	FLT4	NM_002020	exon13	c.G1798A	p.D600N	0.1883
			chr07	81339487	C	T	nonsynonymous	SNV	HGF	NM_000601	exon13	c.G1517A	p.G506E	0.2671
