# Supplementary material for: ctDNA detected by ddPCR reveals changes in tumour load in metastatic malignant melanoma treated with bevacizumab
Source: Sci Rep. 2019 Nov 25;9:17471. doi: 10.1038/s41598-019-53917-5 (PMC6877652; doi:10.1038/s41598-019-53917-5)
Supplement: Supplementary file 4 — Supplementary Table 3 [file 41598_2019_53917_MOESM4_ESM.xlsx]

## Sheet: Supplementary Table 3
ctDNA analysis of BRAF and NRAS hotspot mutations
Patient	Mutation tested	Sample	PFS (days)	OS (days)	Fractional abundance mutant ctDNA copies (mutant/total)	% mutant ctDNA copies (mutant/total)
P14	NRAS Q61K	P14-1	28	66	0.083	8.3
P14	NRAS Q61K	P14-2			0.1144	11.44
P19	BRAF V600E	P19-1	68	158	0.5479	54.79
P26	BRAF V600E	P26-1	497	535	0.0016	0.16
P26	BRAF V600E	P26-2			0.0148	1.48
P31	BRAF V600E	P31-1	3579*	3579*	0.2336	23.36
P31	BRAF V600E	P31-2			0.017	1.7
P31	BRAF V600E	P31-3			0.0903	9.03
P31	BRAF V600E	P31-4			0	0
P32	NRAS Q61K	P32-1	55	181	0.0578	5.78
P38	BRAF V600E	P38-1	59	221	0.315	31.5
P41	NRAS G12V	P41-1	48	216	0.0518	5.18
P41	BRAF V600E	P41-1			0	0
P42	BRAF V600K	P42-1	56	175	0.2965	29.65
P42	BRAF V600K	P42-2			0.1246	12.46
P43	NRAS Q61R	P43-1	15	43	0.9083	90.83
P44	NRAS Q61R	P44-1	109	248	0.0031	0.31
P44	NRAS Q61R	P44-2			0.0066	0.66
P46	BRAF V600E	P46-1	41	126	0.2259	22.59
P46	BRAF V600E	P46-2			0.1923	19.23
P50	BRAF V600K	P50-1	774	529	0	0
P50	BRAF V600K	P50-2			0.0007	0.07
P50	BRAF V600K	P50-3			0	0
P50	BRAF V600K	P50-4			0.0041	0.41
P51	BRAF V600E	P51-1	9	82	0.0968	9.68
P53	NRAS Q61K	P53-1	76	271	0.1733	17.33
P53	NRAS Q61K	P53-2			0.2287	22.87
P57	NRAS Q61K	P57-1	50	529	0.1968	19.68
P58	NRAS Q61K	P58-1	1043	1045	0.0114	1.14
P58	NRAS Q61K	P58-2			0	0
P58	NRAS Q61K	P58-3			0	0
P60	NRAS Q61L	P60-1	1280	1536	0	0
P60	NRAS Q61L	P60-2			0	0
P61	NRAS Q61R	P61-1	820	1111	0.0016	0.16
P61	NRAS Q61R	P61-2			0	0
P61	NRAS Q61R	P61-3			0	0
P61	NRAS Q61R	P61-4			0	0
P61	NRAS Q61R	P61-5			0	0
P62	BRAF V600D	P62-1	54	468	0.3383	33.83
P62	BRAF V600D	P62-2			0.2942	29.42
P64	BRAF Q61K	P64-1	28	203	0.1313	13.13
P65	NRAS Q61R	P65-1	54	438	0.1201	12.01
P66	BRAF V600E	P66-1	54	152	0.1825	18.25
P67	BRAF V600E	P67-1	221	423	0	0
P67	BRAF V600E	P67-2			0	0
P68	BRAF V600E	P68-1	227	280	0.0181	1.81
P68	BRAF V600E	P68-2			0.398	39.8
P69	BRAF V600E	P69-1	111	485	0.044	4.4
P69	BRAF V600E	P69-2			0.0064	0.64
P70	BRAF V600E	P70-1	2603*	2603*	0.0043	0.43
P70	BRAF V600E	P70-2			0	0
* Patient still in remission
