# Supplementary material for: ctDNA detected by ddPCR reveals changes in tumour load in metastatic malignant melanoma treated with bevacizumab
Source: Sci Rep. 2019 Nov 25;9:17471. doi: 10.1038/s41598-019-53917-5 (PMC6877652; doi:10.1038/s41598-019-53917-5)
Supplement: Supplementary file 5 — Supplementary Table 4 [file 41598_2019_53917_MOESM5_ESM.xlsx]

## Sheet: Supplementary Table 4
ctDNA/Sanger analysis of TERT promoter mutations
Sample	Target	ddPCR Fractional Abundance mutant TERT promoter ctDNA	ddPCR % mutant TERT promoter ctDNA	ddPCR % mutant BRAF/NRAS ctDNA	NGS % VAF mutant BRAF/NRAS biopsy	Definition BRAF/NRAS ctDNA
14-1	c.-124C>T	0.0384615	3.84615	8.3		Positive
14-1	c.-124C>T	0.0264706	2.64706	8.3		Positive
14-2	c.-124C>T	0.0216946	2.16946	11.4		Positive
14-2	c.-124C>T	0.0191388	1.91388	11.4		Positive
14-1-biopsy	c.-124C>T	0.274725	27.4725		27.9	Positive
14-1-biopsy	c.-124C>T	0.273063	27.3063		27.9	Positive
19-1	c.-146C>T	0.179273	17.9273	54.8		Positive
19-1	c.-146C>T	0.186129	18.6129	54.8		Positive
19-1-biopsy	c.-146C>T	0.258312	25.8312		28.8	Positive
19-1-biopsy	c.-146C>T	0.274047	27.4047		28.8	Positive
31-1-biopsy	c.-146C>T	0.127983	12.7983		16.9	Positive
31-1-biopsy	c.-146C>T	0.124197	12.4197		16.9	Positive
31-3	c.-146C>T	0.0172239	1.72239	9		Positive
31-3	c.-146C>T	0.0501319	5.01319	9		Positive
31-4	c.-146C>T	0	0	0		Negative
31-4	c.-146C>T	0	0	0		Negative
32-1	c.-146C>T	0.00584795	0.584795	5.8		Positive
32-1	c.-146C>T	0.00645568	0.645568	5.8		Positive
44-1	c.-146C>T	0	0	0.3		Negative
44-1	c.-146C>T	0	0	0.3		Negative
44-2	c.-146C>T	0.00138149	0.138149	0.7		Positive
44-2	c.-146C>T	0.00280112	0.280112	0.7		Positive
46-1	c.-124C>T	0.0697674	6.97674	22.6		Positive
46-1	c.-124C>T	0.0544747	5.44747	22.6		Positive
46-2	c.-124C>T	0.0777577	7.77577	22.6		Positive
46-2	c.-124C>T	0.0500864	5.00864	22.6		Positive
51-1	c.-146C>T	0.0445168	4.45168	9.7		Positive
51-1	c.-146C>T	0.0511727	5.11727	9.7		Positive
57-1	c.-146C>T	0.0437158	4.37158	19.7		Positive
57-1	c.-146C>T	0.0450704	4.50704	19.7		Positive
57-1-biopsy	c.-146C>T	0.114713	11.4713		24.1	Positive
57-1-biopsy	c.-146C>T	0.0893015	8.93015		24.1	Positive
60-1	c.-146C>T	0	0	0		Negative
60-1	c.-146C>T	0	0	0		Negative
60-2	c.-146C>T	0	0	0		Negative
60-2	c.-146C>T	0	0	0		Negative
61-1	c.-146C>T	0	0	0.1		Negative
61-1	c.-146C>T	0	0	0.1		Negative
61-1-biopsy	c.-146C>T	0.0909091	9.09091		35.3	Positive
61-1-biopsy	c.-146C>T	0.10815	10.815		35.3	Positive
61-2	c.-146C>T	0	0	0		Negative
61-2	c.-146C>T	0	0	0		Negative
61-3	c.-146C>T	0	0	0		Negative
61-3	c.-146C>T	0	0	0		Negative
61-4	c.-146C>T	0	0	0		Negative
61-4	c.-146C>T	0	0	0		Negative
61-5	c.-146C>T	0	0	0		Negative
61-5	c.-146C>T	0	0	0		Negative
64-1	c.-146C>T	0.0458453	4.58453	13.1		Positive
64-1	c.-146C>T	0.0273556	2.73556	13.1		Positive
65-1	c.-124C>T	0.0291262	2.91262	12		Negative
65-1-biopsy	c.-124C>T	0.684444	68.4444		44.2	Positive
65-1-biopsy	c.-124C>T	0.678414	67.8414		44.2	Positive
66-1	c.-146C>T	0.116711	11.6711	18.3		Positive
66-1	c.-146C>T	0.126722	12.6722	18.3		Positive
69-1	c.-146C>T	0.0171898	1.71898	4.4		Positive
69-1	c.-146C>T	0.0121637	1.21637	4.4		Positive
69-2	c.-146C>T	0.00424929	0.424929	0.6		Positive
69-2	c.-146C>T	0.00267422	0.267422	0.6		Positive
70-1	c.-146C>T	0	0	0.4		Negative
70-1	c.-146C>T	0	0	0.4		Negative
70-2	c.-146C>T	0.00167434	0.167434	0		Negative
70-2	c.-146C>T	0	0	0		Negative
