# Supplementary material for: ctDNA detected by ddPCR reveals changes in tumour load in metastatic malignant melanoma treated with bevacizumab
Source: Sci Rep. 2019 Nov 25;9:17471. doi: 10.1038/s41598-019-53917-5 (PMC6877652; doi:10.1038/s41598-019-53917-5)
Supplement: Supplementary file 6 — Supplementary Table 5 [file 41598_2019_53917_MOESM6_ESM.xlsx]

## Sheet: Supplementary Table 5
LDH measurements
Patient	Days after treatment start	LDH (U/L)
P14	-55	220
P14	0	531
P14	9	683
P14	27	855
P19	-6	1948
P19	70	2071
P26	0	463
P26	206	276
P26	393	326
P26	434	378
P26	496	363
P31	0	188
P31	217	115
P31	405	128
P31	563	117
P31	730	151
P31	769	162
P31	929	104
P31	1137	112
P31	1365	118
P31	1585	113
P31	1689	107
P31	1881	120
P31	2089	102
P31	2288	107
P31	2455	101
P31	2558	121
P31	2682	107
P31	2869	108
P31	3075	105
P31	3179	133
P31	3579	131
P32	0	135
P32	55	152
P38	-8	166
P38	0	262
P38	60	288
P41	0	300
P41	41	306
P42	0	215
P42	56	181
P43	0	1662
P43	14	2140
P44	0	197
P44	54	198
P44	109	426
P46	0	279
P46	40	250
P50	0	175
P50	117	219
P50	236	194
P50	427	182
P50	601	182
P50	733	161
P51	-18	179
P51	-6	190
P53	0	334
P53	53	304
P57	0	247
P57	63	261
P58	0	125
P58	128	126
P58	182	150
P58	360	119
P58	549	153
P58	720	151
P58	929	147
P58	984	152
P58	1039	136
P60	-143	148
P60	0	149
P60	181	124
P60	385	139
P60	495	141
P60	552	136
P60	717	137
P60	862	161
P60	1084	150
P60	1196	153
P61	0	164
P61	59	173
P61	252	159
P61	357	152
P61	529	168
P61	695	165
P61	764	175
P61	819	185
P62	0	388
P62	54	490
P64	0	268
P64	25	296
P65	0	334
P65	54	355
P66	0	438
P66	54	655
P67	0	184
P67	124	209
P67	164	240
P67	221	205
P68	0	259
P68	86	199
P68	100	207
P68	195	403
P68	228	435
P69	0	166
P69	71	158
P69	98	232
P69	111	187
P70	0	161
P70	189	179
P70	339	182
P70	512	205
P70	739	209
P70	910	235
P70	1064	186
P70	1242	184
P70	1366	181
P70	1644	212
P70	1774	186
P70	2051	198
P70	2230	201
P70	2402	196
P70	2603	208
Normal LDH: 18-69 years - 105-205 U/L, >69 years - 115-255 U/L
Over UNL
