# Supplementary material for: ctDNA detected by ddPCR reveals changes in tumour load in metastatic malignant melanoma treated with bevacizumab
Source: Sci Rep. 2019 Nov 25;9:17471. doi: 10.1038/s41598-019-53917-5 (PMC6877652; doi:10.1038/s41598-019-53917-5)
Supplement: Supplementary file 8 — Supplementary Table 7 [file 41598_2019_53917_MOESM8_ESM.xlsx]

## Sheet: Supplementary Table 7
Comparison of performance for ddPCR and NGS analysis
Pat_ID	#CHROM	POS	REF	ALT	DP	TI	Gene	FC	Type	AD_ref	AD_alt	VAF
P19-1-biopsy NGS	chr7	140453136	A	T	278	NM_004333	BRAF	nonsynonymous	SNV	198	80	0.2878
P19-1-plasma NGS	chr7	140453136	A	T	943	NM_004333	BRAF	nonsynonymous	SNV	409	543	0.566
P19-1-plasma ddPCR	chr7	140453136	A	T		NM_004333	BRAF	nonsynonymous	SNV			0.5479
P31-1-biopsy NGS	chr7	140453136	A	T	378	NM_004333	BRAF	nonsynonymous	SNV	314	64	0.1693
P31-1-plasma NGS	chr7	140453136	A	T	621	NM_004333	BRAF	nonsynonymous	SNV	462	150	0.256
P31-1-plasma ddPCR	chr7	140453136	A	T		NM_004333	BRAF	nonsynonymous	SNV			0.2336
P43-1-plasma NGS	chr1	115256529	T	C	500	NM_002524	NRAS	nonsynonymous	SNV	67	433	0.866
P43-1-plasma ddPCR	chr1	115256529	T	C		NM_002524	NRAS	nonsynonymous	SNV			0.9083
P61-1-biopsy NGS	chr1	115256529	T	C	255	NM_002524	NRAS	nonsynonymous	SNV	165	90	0.3529
P61-1-plasma NGS	chr1	115256529	T	C	402	NM_002524	NRAS	nonsynonymous	SNV	402	0	0
P61-1-plasma ddPCR	chr1	115256529	T	C		NM_002524	NRAS	nonsynonymous	SNV			0.00016
P68-1-plasma NGS	chr7	140453136	A	T	369	NM_004333	BRAF	nonsynonymous	SNV	332	37	0.1000
P68-1-plasma ddPCR	chr7	140453136	A	T		NM_004333	BRAF	nonsynonymous	SNV			0.0181
P68-2-plasma NGS	chr7	140453136	A	T	950	NM_004333	BRAF	nonsynonymous	SNV	577	373	0.393
P68-2-plasma ddPCR	chr7	140453136	A	T		NM_004333	BRAF	nonsynonymous	SNV			0.3980
