# Supplementary material for: ctDNA detected by ddPCR reveals changes in tumour load in metastatic malignant melanoma treated with bevacizumab
Source: Sci Rep. 2019 Nov 25;9:17471. doi: 10.1038/s41598-019-53917-5 (PMC6877652; doi:10.1038/s41598-019-53917-5)
Supplement: Supplementary file 9 — Supplementary Table 8 [file 41598_2019_53917_MOESM9_ESM.xlsx]

## Sheet: Sheet1
453-liste	x	360-liste		tillegg	Symbol/alias
ABL1	ABL1	ABL1		Activin A	INHBA
ABL2	ABL2	ABL2		AgRP	AGRP
ADAM29		ACVR2A		Angiogenin	ANG
ADAMTS18		AKT1		Ang-2	ANGPT2
ADAMTS20		AKT2		Angptl4	ANGPTL4
ADAMTSL3		AKT3		bFGF	FGF2
	ACVR2A	ALK		ENA-78	CXCL5
	AGRP	APC		GRO	CXCR2
AKT1	AKT1	AR		HB-EGF	HBEGF
AKT2	AKT2	ARAF		HGF	HGF
AKT3	AKT3	ARFRP1		IFNγ	IFNG
ALK	ALK	ARID1A		IGF-1	IGF1
ALPK3		ARID1B		IL1α	IL1A
	ANG	ARID2		IL-2	IL2
	ANGPT1	ASXL1		IL6	IL6
	ANGPT2	ATM		IL8	IL8
	ANGPTL4	ATR		IL17	IL17A
APC	APC	ATRX		IP-10	CXCL10
AR	AR	AURKA		Leptin	LEP
	ARAF	AURKB		LIF	LIF
ARFRP1	ARFRP1	AXIN1		MCP-1	CCL2
ARID1A	ARID1A	BAG4		PDGF-BB	PDGFB
	ARID1B	BAP1		PIGF	PIGF
ARID2	ARID2	BCL11A		RANTES	CCL5
ASXL1	ASXL1	BCL2		TGFβ1	TGFB1
ATM	ATM	BCL2A1		TIMP-1	TIMP1
	ATR	BCL2L1		TIMP-2	TIMP2
ATRX	ATRX	BCL2L2		TNFα	TNF
AURKA	AURKA	BCL6		TNFβ	LTA
AURKB	AURKB	BCOR		TPO	TPO
	AXIN1	BIRC2		ANG-1	ANGPT1
BAG4	BAG4	BIRC7		Angiostatin	PLG
BAP1	BAP1	BLM		CXCL16	CXCL16
	BCL11A	BPTF		EGF	EGF
BCL2	BCL2	BRAF		FGF-4	FGF4
BCL2A1	BCL2A1	BRCA1		Follistatin	FST
BCL2L1	BCL2L1	BRCA2		G-CSF	CSF3
BCL2L2	BCL2L2	BRIP1		GM-CSF	CSF2
BCL6	BCL6	BUB1B		I-309	CCL1
BCR		C11orf30		IL1β	IL1B
BHD		CARD11		IL-4	IL4
	BCOR	CASP8		IL-10	IL10
BIRC2	BIRC2	CBL		IL-12p40	IL12B
BIRC7	BIRC7	CCND1		IL-12p70	IL12A
BLM	BLM	CCND2		I-TAC	CXCL11
BMPR1A		CCND3		MCP-2	CCL8
BPTF	BPTF	CCNE1		MCP-3	CCL7
BRAF	BRAF	CD79A		MCP-4	CCL13
BRCA1	BRCA1	CD79B		MMP-1	MMP1
BRCA2	BRCA2	CDC6		MMP-9	MMP9
BRIP1	BRIP1	CDC73		PECAM-1	PECAM1
BUB1B	BUB1B	CDH1		TGFα	TGFA
C10orf137		CDH2		TGFβ3	TGFB3
C11orf30	C11orf30	CDH20		Tie-1	TIE1
C8orf4		CDH5		Tie-2	TEK
CABLES1		CDK12		uPAR	PLAUR
CACNA1C		CDK4		VEGF (the whole gene incl introns)	VEGFA	6:43737921-43754224			chr6:43737900-43754250
CACNA1D		CDK6		VEGF R2	KDR
CACNA1E		CDK8		VEGF R3	FLT4
CACNA1S		CDKN1B		VEGF-D	FIGF
CACNA2D1		CDKN2A		HSP27	HSPB1
CACNA2D3		CDKN2B		Hif1α	HIF1A
CARD11	CARD11	CDKN2C		NFκB	NFKB1
	CASP8	CEBPA
CBL	CBL	CHD1
	CCL1	CHD1L
	CCL13	CHEK1
	CCL2	CHEK2
	CCL5	CIC
	CCL7	CKS1B
	CCL8	COL22A1
CBLB		CREBBP
CBLC		CRKL
CCND1	CCND1	CTCF
CCND2	CCND2	CTNNB1
CCND3	CCND3	DAXX
CCNE1	CCNE1	DCUN1D1
CD79A	CD79A	DDR2
CD79B	CD79B	DDX11
CDC25B		DDX3X
CDC6	CDC6	DICER1
CDC73	CDC73	DNMT3A
CDH1	CDH1	DYRK1B
CDH2	CDH2	E2F3
CDH20	CDH20	EEF1A2
CDH5	CDH5	EGFR
CDK12	CDK12	EIF5A2
CDK4	CDK4	ELK3
CDK6	CDK6	EP300
CDK8	CDK8	EP400
	CDKN1B	EPHA3
CDKN2A	CDKN2A	EPHA5
	CDKN2B	EPHA6
CDKN2C	CDKN2C	EPHA7
CEBPA	CEBPA	EPHB1
	CHD1	EPHB4
CHD1L	CHD1L	EPHB6
CHEK1	CHEK1	ERBB2
CHEK2	CHEK2	ERBB3
CHUK		ERBB4
CIC	CIC	ERCC2
CKS1B	CKS1B	ERCC3
COPEB		ERCC4
COPS3		ERCC5
	COL22A1	ESR1
CREBBP	CREBBP	ETV1
CRKL	CRKL	EZH2
	CSF2	FADD
	CSF3	FAM123B
	CTCF	FANCA
CRLF2		FANCC
CSMD3		FANCD2
CTNNB1	CTNNB1	FANCE
	CXCL10	FANCF
	CXCL11	FANCG
	CXCL16	FAS
	CXCL5	FBXO11
	CXCR2	FBXW7
CYLD		FGFR1
DAXX	DAXX	FGFR2
DCUN1D1	DCUN1D1	FGFR3
DDB2		FGFR4
	DDR2	FH
DDX11	DDX11	FLT1
DDX3X	DDX3X	FLT3
DHRS13		FLT4
DICER1	DICER1	FOXA1
DNMT3A	DNMT3A	FOXL2
DYRK1B	DYRK1B	FOXO1
DYRK2		FOXP4
E2F3	E2F3	GAB2
EEF1A2	EEF1A2	GABRG1
	EGF	GATA1
EGFR	EGFR	GATA2
EIF5A2	EIF5A2	GATA3
ELK3	ELK3	GATA6
EP300	EP300	GNA11
	EP400	GNAQ
EPHA3	EPHA3	GNAS
EPHA5	EPHA5	GPC5
EPHA6	EPHA6	GPR124
EPHA7	EPHA7	GRB2
EPHB1	EPHB1	GRB7
EPHB4	EPHB4	GRID1
EPHB6	EPHB6	GUCY1A2
ERAL1		H3F3A
ERBB2	ERBB2	HIST1H3B
ERBB3	ERBB3	HMGA2
ERBB4	ERBB4	HNF1A
ERCC2	ERCC2	HOXA3
ERCC3	ERCC3	HRAS
ERCC4	ERCC4	HSP90AA1
ERCC5	ERCC5	HSP90AB1
ESR1	ESR1	ID1
EXT1		IDH1
EXT2		IDH2
	ETV1	IGF1R
EZH2	EZH2	IGF2R
FADD	FADD	IKBKE
	FAM123B	IL7R
FAM46C		INHBA
FAM60A		INSR
FANCA	FANCA	IRS2
FANCC	FANCC	JAK1
FANCD2	FANCD2	JAK2
FANCE	FANCE	JAK3
FANCF	FANCF	JUN
FANCG	FANCG	KAT6B
	FAS	KDM5A
FBXO11	FBXO11	KDM5C
FBXW7	FBXW7	KDM6A
	FGF2	KDR
	FGF4	KEAP1
FGFR1	FGFR1	KIT
FGFR2	FGFR2	KRAS
FGFR3	FGFR3	LGALS7
FGFR4	FGFR4	LTK
FH	FH	MAFA
	FIGF	MAP2K1
FLNB		MAP2K2
FLNC		MAP2K4
FLOT2		MAP2K5
FLT1	FLT1	MAP2K6
FLT3	FLT3	MAP2K7
FLT4	FLT4	MAP3K1
	FLT4	MAP3K11
	FOXA1	MAP3K12
FOXL2	FOXL2	MAP3K13
FOXO1	FOXO1	MAP3K14
FOXP4	FOXP4	MAP3K2
	FST	MAP3K3
FUBP1		MAP3K4
GAB2	GAB2	MAP3K5
	GABRG1	MAP3K6
GATA1	GATA1	MAP3K7
GATA2	GATA2	MAP3K8
GATA3	GATA3	MAP3K9
GATA6	GATA6	MAP4K3
GNA11	GNA11	MAP4K4
GNAQ	GNAQ	MAPK1
GNAS	GNAS	MAPK10
GOPC		MAPK7
GPC3		MAPK8
GPC5	GPC5	MAPK9
GPR124	GPR124	MCL1
GRAF		MDM2
GRB2	GRB2	MDM4
GRB7	GRB7	MED12
	GRID1	MED12L
GUCY1A2	GUCY1A2	MED13
	H3F3A	MED29
	HBEGF	MEN1
	HGF	MET
	HIF1A	MITF
	HIST1H3B	MLH1
HEAB		MLL
HEY1		MLL2
	HMGA2	MLL3
	HNF1A	MPL
HOXA3	HOXA3	MRAS
HRAS	HRAS	MRE11A
	HSP90AA1	MSH2
	HSP90AB1	MSH6
	HSPB1	MST1
HSPCA		MTDH
HSPCB		MTOR
ID1	ID1	MUTYH
IDH1	IDH1	MYB
IDH2	IDH2	MYC
	IFNG	MYCL1
	IGF1	MYCN
IGF1R	IGF1R	MYD88
IGF2R	IGF2R	MYO3A
IKBKE	IKBKE	MYO5B
IKZF1	IL10	MYOC
IL21R	IL12A	NBN
IL6ST	IL12B	NCOA2
IL7R	IL17A	NCOA3
INHBA	IL1A	NF1
INSR	IL1B	NF2
INSRR	IL2	NFE2L2
IRS2	IL4	NGFR
ITGB4	IL6	NKX2-1
ITK	IL7R	NOTCH1
JAK1	IL8	NOTCH2
JAK2	INHBA	NOTCH3
JAK3	INHBA	NOTCH4
JUN	INSR	NOV
KDM5A	IRS2	NPM1
KDM5C	JAK1	NRAS
KDM6A	JAK2	NTRK1
KDR	JAK3	NTRK2
KIAA1549	JUN	NTRK3
KIT	KAT6B	OR5L1
KRAS	KDM5A	PAK1
LCK	KDM5C	PAK3
LGALS7	KDM6A	PALB2
LHX3	KDR	PARP10
LMO1	KDR	PAX5
LRP1B	KEAP1	PAX9
LRRC10	KIT	PBRM1
LRRK2	KRAS	PDGFRA
LSM1	LEP	PDGFRB
LTK	LGALS7	PHF6
MADH4	LIF	PHGDH
MAFA	LTA	PHLPP2
MAP2K1	LTK	PIK3C3
MAP2K2	MAFA	PIK3CA
MAP2K4	MAP2K1	PIK3CG
MAP2K5	MAP2K2	PIK3R1
MAP2K6	MAP2K4	PIK3R2
MAP2K7	MAP2K5	PLCG1
MAP3K1	MAP2K6	POU1F1
MAP3K11	MAP2K7	PPM1D
MAP3K12	MAP3K1	PPP2R1A
MAP3K13	MAP3K11	PRDM1
MAP3K14	MAP3K12	PRDM9
MAP3K2	MAP3K13	PREX2
MAP3K3	MAP3K14	PRG4
MAP3K4	MAP3K2	PRKCG
MAP3K5	MAP3K3	PRKCI
MAP3K6	MAP3K4	PTCH1
MAP3K7	MAP3K5	PTCH2
MAP3K8	MAP3K6	PTEN
MAP3K9	MAP3K7	PTK6
MAP4K3	MAP3K8	PTP4A1
MAP4K4	MAP3K9	PTP4A3
MAPK1	MAP4K3	PTPN11
MAPK10	MAP4K4	RAB23
MAPK7	MAPK1	RAB25
MAPK8	MAPK10	RAC1
MAPK8IP2	MAPK7	RAF1
MAPK9	MAPK8	RARA
MCL1	MAPK9	RB1
MDM2	MCL1	REG4
MDM4	MDM2	RET
MED12	MDM4	RICTOR
MED29	MED12	RNF43
MEF2C	MED12L	ROBO1
MEN1	MED13	ROBO2
MET	MED29	ROS1
MIEN1	MEN1	RPS6KB1
MITF	MET	RPTOR
MLH1	MITF	RRM2B
MLL	MLH1	RSPO2
MLL2	MLL	RSPO3
MLL3	MLL2	RUNX1
MMP2	MLL3	SETD2
MPL	MMP1	SF3B1
MRAS	MMP9	SFTPA1
MRE11A	MPL	SHC1
MRPL41	MRAS	SKP2
MSH2	MRE11A	SLIT2
MSH6	MSH2	SMAD2
MTDH	MSH6	SMAD3
MTOR	MST1	SMAD4
MUTYH	MTDH	SMARCA4
MYC	MTOR	SMARCB1
MYCL1	MUTYH	SMO
MYCN	MYB	SMURF1
MYD88	MYC	SOCS1
MYOC	MYCL1	SOX10
NBS1	MYCN	SOX2
NCOA3	MYD88	SOX9
NF1	MYO3A	SPOP
NF2	MYO5B	SRC
NFE2L2	MYOC	SRSF2
NKX2-1	NBN	STAT3
NKX2-8	NCOA2	STK11
NLK	NCOA3	SUFU
NOTCH1	NF1	TBX22
NOTCH2	NF2	TBX3
NOTCH3	NFE2L2	TERT
NOTCH4	NFKB1	TET2
NOV	NGFR	TGFBR2
NPM1	NKX2-1	TNFAIP3
NRAS	NOTCH1	TOP1
NTRK1	NOTCH2	TP53
NTRK2	NOTCH3	TP63
NTRK3	NOTCH4	TP73
ORAOV1	NOV	TRAF2
PAK1	NPM1	TSC1
PAK3	NRAS	TSC2
PALB2	NTRK1	TSHR
PAX5	NTRK2	U2AF1
PAX9	NTRK3	USP9X
PBRM1	OR5L1	VEGFA
PDGFRA	PAK1	VHL
PDGFRB	PAK3	WHSC1L1
PEA15	PALB2	WSB1
PHB	PARP10	WT1
PHF12	PAX5	XPA
PHOX2B	PAX9	XPC
PIK3C2A	PBRM1	XPO1
PIK3C2B	PDGFB	YAP1
PIK3C2G	PDGFRA	YWHAB
PIK3C3	PDGFRB	YWHAQ
PIK3CA	PECAM1	YWHAZ
PIK3CG	PHF6	ZNF217
PIK3R1	PHGDH	ZRSR2
PIK3R2	PHLPP2	INHBA
PIK3R4	PIGF	AGRP
PIK3R5	PIK3C3	ANG
PIM1	PIK3CA	ANGPT2
PKHD1	PIK3CG	ANGPTL4
PLA2G10	PIK3R1	FGF2
PLAT	PIK3R2	CXCL5
PLCG1	PLAUR	CXCR2
PMS1	PLCG1	HBEGF
PMS2	PLG	HGF
POU1F1	POU1F1	IFNG
PPM1D	PPM1D	IGF1
PPP2R1A	PPP2R1A	IL1A
PRDM1	PRDM1	IL2
PRF1	PRDM9	IL6
PRKAR1A	PREX2	IL8
PRKCA	PRG4	IL17A
PRKCE	PRKCG	CXCL10
PRKCG	PRKCI	LEP
PRKCI	PTCH1	LIF
PRKDC	PTCH2	CCL2
PRRC2C	PTEN	PDGFB
PTCH1	PTK6	PIGF
PTEN	PTP4A1	CCL5
PTK6	PTP4A3	TGFB1
PTP4A1	PTPN11	TIMP1
PTP4A3	RAB23	TIMP2
PTPN11	RAB25	TNF
PTPRD	RAC1	LTA
PTPRF	RAF1	TPO
PTPRN2	RARA	ANGPT1
PTPRS	RB1	PLG
PTPRT	REG4	CXCL16
RAB23	RET	EGF
RAB25	RICTOR	FGF4
RAF1	RNF43	FST
RARA	ROBO1	CSF3
RASGRF2	ROBO2	CSF2
RB1	ROS1	CCL1
RECQL4	RPS6KB1	IL1B
REG4	RPTOR	IL4
REL	RRM2B	IL10
RET	RSPO2	IL12B
RICTOR	RSPO3	IL12A
ROR2	RUNX1	CXCL11
ROS1	SETD2	CCL8
RPS6KA2	SF3B1	CCL7
RPS6KA3	SFTPA1	CCL13
RPS6KA4	SHC1	MMP1
RPS6KA6	SKP2	MMP9
RPS6KB1	SLIT2	PECAM1
RPTOR	SMAD2	TGFA
RRM2B	SMAD3	TGFB3
RUNX1	SMAD4	TIE1
RUVBL1	SMARCA4	TEK
SBDS	SMARCB1	PLAUR
SDH5	SMO	VEGFA
SDHB	SMURF1	KDR
SDHC	SOCS1	FLT4
SDHD	SOX10	FIGF
SETD2	SOX2	HSPB1
SF3B1	SOX9	HIF1A
SFTPA1	SPOP	NFKB1
SHC1	SRC
SKP2	SRSF2
SMAD2	STAT3
SMAD3	STK11
SMARCA4	SUFU
SMARCB1	TBX22
SMO	TBX3
SMURF1	TEK
SOCS1	TERT
SOX10	TET2
SOX2	TGFA
SPRY3	TGFB1
SRC	TGFB3
SRSF2	TGFBR2
SSH3BP1	TIE1
STK11	TIMP1
STYK1	TIMP2
SUFU	TNF
SYK	TNFAIP3
TAOK1	TOP1
TAOK3	TP53
TBX22	TP63
TCF1	TP73
TEK	TPO
TERT	TRAF2
TET2	TSC1
TGFBR2	TSC2
TIF1	TSHR
TLR4	U2AF1
TNFAIP3	USP9X
TNFRSF14	VEGFA
TNFRSF6	VEGFA
TOP1	VHL
TP53	WHSC1L1
TP73	WSB1
TRAF2	WT1
TRIB1	XPA
TRIM27	XPC
TRRAP	XPO1
TSC1	YAP1
TSC2	YWHAB
TSEN34	YWHAQ
TSHR	YWHAZ
TSPAN31	ZNF217
U2AF1	ZRSR2
UBR5
UNC79
VEGFA
VHL
WAS
WIF1
WNK1
WNK2
WNK3
WRN
WSB1
WT1
WTX
XPA
XPC
XPO1
YAP1
YEATS4
YWHAB
YWHAQ
YWHAZ
ZBTB10
ZMYM3
ZNF217
ZNF639
ZNF704
ZRSR2
SPEN
ARID1B
ARID5B
BCL11A
RAC1
SMARCA2
TBX3
CDKN1B
NCOR1
BCOR
H3F3A
PHF6
DNM2
ECT2L
USP9X

## Sheet: Sheet2
Genes included in 419-gene NGS panel
ABL1
ABL2
ACVR2A
AGRP
AKT1
AKT2
AKT3
ALK
ANG
ANGPT1
ANGPT2
ANGPTL4
APC
AR
ARAF
ARFRP1
ARID1A
ARID1B
ARID2
ASXL1
ATM
ATR
ATRX
AURKA
AURKB
AXIN1
BAG4
BAP1
BCL11A
BCL2
BCL2A1
BCL2L1
BCL2L2
BCL6
BCOR
BIRC2
BIRC7
BLM
BPTF
BRAF
BRCA1
BRCA2
BRIP1
BUB1B
C11orf30
CARD11
CASP8
CBL
CCL1
CCL13
CCL2
CCL5
CCL7
CCL8
CCND1
CCND2
CCND3
CCNE1
CD79A
CD79B
CDC6
CDC73
CDH1
CDH2
CDH20
CDH5
CDK12
CDK4
CDK6
CDK8
CDKN1B
CDKN2A
CDKN2B
CDKN2C
CEBPA
CHD1
CHD1L
CHEK1
CHEK2
CIC
CKS1B
COL22A1
CREBBP
CRKL
CSF2
CSF3
CTCF
CTNNB1
CXCL10
CXCL11
CXCL16
CXCL5
CXCR2
DAXX
DCUN1D1
DDR2
DDX11
DDX3X
DICER1
DNMT3A
DYRK1B
E2F3
EEF1A2
EGF
EGFR
EIF5A2
ELK3
EP300
EP400
EPHA3
EPHA5
EPHA6
EPHA7
EPHB1
EPHB4
EPHB6
ERBB2
ERBB3
ERBB4
ERCC2
ERCC3
ERCC4
ERCC5
ESR1
ETV1
EZH2
FADD
FAM123B
FANCA
FANCC
FANCD2
FANCE
FANCF
FANCG
FAS
FBXO11
FBXW7
FGF2
FGF4
FGFR1
FGFR2
FGFR3
FGFR4
FH
FIGF
FLT1
FLT3
FLT4
FOXA1
FOXL2
FOXO1
FOXP4
FST
GAB2
GABRG1
GATA1
GATA2
GATA3
GATA6
GNA11
GNAQ
GNAS
GPC5
GPR124
GRB2
GRB7
GRID1
GUCY1A2
H3F3A
HBEGF
HGF
HIF1A
HIST1H3B
HMGA2
HNF1A
HOXA3
HRAS
HSP90AA1
HSP90AB1
HSPB1
ID1
IDH1
IDH2
IFNG
IGF1
IGF1R
IGF2R
IKBKE
IL10
IL12A
IL12B
IL17A
IL1A
IL1B
IL2
IL4
IL6
IL7R
IL8
INHBA
INSR
IRS2
JAK1
JAK2
JAK3
JUN
KAT6B
KDM5A
KDM5C
KDM6A
KDR
KEAP1
KIT
KRAS
LEP
LGALS7
LIF
LTA
LTK
MAFA
MAP2K1
MAP2K2
MAP2K4
MAP2K5
MAP2K6
MAP2K7
MAP3K1
MAP3K11
MAP3K12
MAP3K13
MAP3K14
MAP3K2
MAP3K3
MAP3K4
MAP3K5
MAP3K6
MAP3K7
MAP3K8
MAP3K9
MAP4K3
MAP4K4
MAPK1
MAPK10
MAPK7
MAPK8
MAPK9
MCL1
MDM2
MDM4
MED12
MED12L
MED13
MED29
MEN1
MET
MITF
MLH1
MLL
MLL2
MLL3
MMP1
MMP9
MPL
MRAS
MRE11A
MSH2
MSH6
MST1
MTDH
MTOR
MUTYH
MYB
MYC
MYCL1
MYCN
MYD88
MYO3A
MYO5B
MYOC
NBN
NCOA2
NCOA3
NF1
NF2
NFE2L2
NFKB1
NGFR
NKX2-1
NOTCH1
NOTCH2
NOTCH3
NOTCH4
NOV
NPM1
NRAS
NTRK1
NTRK2
NTRK3
OR5L1
PAK1
PAK3
PALB2
PARP10
PAX5
PAX9
PBRM1
PDGFB
PDGFRA
PDGFRB
PECAM1
PHF6
PHGDH
PHLPP2
PIGF
PIK3C3
PIK3CA
PIK3CG
PIK3R1
PIK3R2
PLAUR
PLCG1
PLG
POU1F1
PPM1D
PPP2R1A
PRDM1
PRDM9
PREX2
PRG4
PRKCG
PRKCI
PTCH1
PTCH2
PTEN
PTK6
PTP4A1
PTP4A3
PTPN11
RAB23
RAB25
RAC1
RAF1
RARA
RB1
REG4
RET
RICTOR
RNF43
ROBO1
ROBO2
ROS1
RPS6KB1
RPTOR
RRM2B
RSPO2
RSPO3
RUNX1
SETD2
SF3B1
SFTPA1
SHC1
SKP2
SLIT2
SMAD2
SMAD3
SMAD4
SMARCA4
SMARCB1
SMO
SMURF1
SOCS1
SOX10
SOX2
SOX9
SPOP
SRC
SRSF2
STAT3
STK11
SUFU
TBX22
TBX3
TEK
TERT
TET2
TGFA
TGFB1
TGFB3
TGFBR2
TIE1
TIMP1
TIMP2
TNF
TNFAIP3
TOP1
TP53
TP63
TP73
TPO
TRAF2
TSC1
TSC2
TSHR
U2AF1
USP9X
VEGFA
VHL
WHSC1L1
WSB1
WT1
XPA
XPC
XPO1
YAP1
YWHAB
YWHAQ
YWHAZ
ZNF217
ZRSR2
Angiogenesis associated genes

## Sheet: Sheet3
n
FLT4
FLT4
INHBA
INHBA
KDR
KDR
VEGFA
VEGFA
ABL1
ABL2
ACVR2A
AGRP
AKT1
AKT2
AKT3
ALK
ANG
ANGPT1
ANGPT2
ANGPTL4
APC
AR
ARAF
ARFRP1
ARID1A
ARID1B
ARID2
ASXL1
ATM
ATR
ATRX
AURKA
AURKB
AXIN1
BAG4
BAP1
BCL11A
BCL2
BCL2A1
BCL2L1
BCL2L2
BCL6
BCOR
BIRC2
BIRC7
BLM
BPTF
BRAF
BRCA1
BRCA2
BRIP1
BUB1B
C11orf30
CARD11
CASP8
CBL
CCL1
CCL13
CCL2
CCL5
CCL7
CCL8
CCND1
CCND2
CCND3
CCNE1
CD79A
CD79B
CDC6
CDC73
CDH1
CDH2
CDH20
CDH5
CDK12
CDK4
CDK6
CDK8
CDKN1B
CDKN2A
CDKN2B
CDKN2C
CEBPA
CHD1
CHD1L
CHEK1
CHEK2
CIC
CKS1B
COL22A1
CREBBP
CRKL
CSF2
CSF3
CTCF
CTNNB1
CXCL10
CXCL11
CXCL16
CXCL5
CXCR2
DAXX
DCUN1D1
DDR2
DDX11
DDX3X
DICER1
DNMT3A
DYRK1B
E2F3
EEF1A2
EGF
EGFR
EIF5A2
ELK3
EP300
EP400
EPHA3
EPHA5
EPHA6
EPHA7
EPHB1
EPHB4
EPHB6
ERBB2
ERBB3
ERBB4
ERCC2
ERCC3
ERCC4
ERCC5
ESR1
ETV1
EZH2
FADD
FAM123B
FANCA
FANCC
FANCD2
FANCE
FANCF
FANCG
FAS
FBXO11
FBXW7
FGF2
FGF4
FGFR1
FGFR2
FGFR3
FGFR4
FH
FIGF
FLT1
FLT3
FOXA1
FOXL2
FOXO1
FOXP4
FST
GAB2
GABRG1
GATA1
GATA2
GATA3
GATA6
GNA11
GNAQ
GNAS
GPC5
GPR124
GRB2
GRB7
GRID1
GUCY1A2
H3F3A
HBEGF
HGF
HIF1A
HIST1H3B
HMGA2
HNF1A
HOXA3
HRAS
HSP90AA1
HSP90AB1
HSPB1
ID1
IDH1
IDH2
IFNG
IGF1
IGF1R
IGF2R
IKBKE
IL10
IL12A
IL12B
IL17A
IL1A
IL1B
IL2
IL4
IL6
IL7R
IL8
INSR
IRS2
JAK1
JAK2
JAK3
JUN
KAT6B
KDM5A
KDM5C
KDM6A
KEAP1
KIT
KRAS
LEP
LGALS7
LIF
LTA
LTK
MAFA
MAP2K1
MAP2K2
MAP2K4
MAP2K5
MAP2K6
MAP2K7
MAP3K1
MAP3K11
MAP3K12
MAP3K13
MAP3K14
MAP3K2
MAP3K3
MAP3K4
MAP3K5
MAP3K6
MAP3K7
MAP3K8
MAP3K9
MAP4K3
MAP4K4
MAPK1
MAPK10
MAPK7
MAPK8
MAPK9
MCL1
MDM2
MDM4
MED12
MED12L
MED13
MED29
MEN1
MET
MITF
MLH1
MLL
MLL2
MLL3
MMP1
MMP9
MPL
MRAS
MRE11A
MSH2
MSH6
MST1
MTDH
MTOR
MUTYH
MYB
MYC
MYCL1
MYCN
MYD88
MYO3A
MYO5B
MYOC
NBN
NCOA2
NCOA3
NF1
NF2
NFE2L2
NFKB1
NGFR
NKX2-1
NOTCH1
NOTCH2
NOTCH3
NOTCH4
NOV
NPM1
NRAS
NTRK1
NTRK2
NTRK3
OR5L1
PAK1
PAK3
PALB2
PARP10
PAX5
PAX9
PBRM1
PDGFB
PDGFRA
PDGFRB
PECAM1
PHF6
PHGDH
PHLPP2
PIGF
PIK3C3
PIK3CA
PIK3CG
PIK3R1
PIK3R2
PLAUR
PLCG1
PLG
POU1F1
PPM1D
PPP2R1A
PRDM1
PRDM9
PREX2
PRG4
PRKCG
PRKCI
PTCH1
PTCH2
PTEN
PTK6
PTP4A1
PTP4A3
PTPN11
RAB23
RAB25
RAC1
RAF1
RARA
RB1
REG4
RET
RICTOR
RNF43
ROBO1
ROBO2
ROS1
RPS6KB1
RPTOR
RRM2B
RSPO2
RSPO3
RUNX1
SETD2
SF3B1
SFTPA1
SHC1
SKP2
SLIT2
SMAD2
SMAD3
SMAD4
SMARCA4
SMARCB1
SMO
SMURF1
SOCS1
SOX10
SOX2
SOX9
SPOP
SRC
SRSF2
STAT3
STK11
SUFU
TBX22
TBX3
TEK
TERT
TET2
TGFA
TGFB1
TGFB3
TGFBR2
TIE1
TIMP1
TIMP2
TNF
TNFAIP3
TOP1
TP53
TP63
TP73
TPO
TRAF2
TSC1
TSC2
TSHR
U2AF1
USP9X
VHL
WHSC1L1
WSB1
WT1
XPA
XPC
XPO1
YAP1
YWHAB
YWHAQ
YWHAZ
ZNF217
ZRSR2
